# Supplementary material for: Construction of Magnetic Composite Bacterial Carrier and Application in 17β-Estradiol Degradation
Source: Molecules. 2022 Sep 7;27(18):5807. doi: 10.3390/molecules27185807 (PMC9504236; doi:10.3390/molecules27185807)
Supplement: Supplementary file 1 [file molecules-27-05807-s001.zip]

Archive with 1 entries (1 files):
- molecules-1885239-supplementary.pdf
